# Supplementary material for: Chelator-Free Copper-64-Incorporated Iron Oxide Nanoparticles for PET/MR Imaging: Improved Radiocopper Stability and Cell Viability
Source: Nanomaterials (Basel). 2022 Aug 14;12(16):2791. doi: 10.3390/nano12162791 (PMC9416411; doi:10.3390/nano12162791)
Supplement: Supplementary file 1 [file nanomaterials-12-02791-s001.zip]

Archive with 1 entries (1 files):
- nanomaterials-1856954-supplementary.pdf
